# Supplementary material for: The Effect of Individual Attitude toward Healthy Nutrition on Adherence to a High-UFA and High-Protein Diet: Results of a Randomized Controlled Trial
Source: Nutrients. 2024 Sep 9;16(17):3044. doi: 10.3390/nu16173044 (PMC11397022; doi:10.3390/nu16173044)
Supplement: Supplementary file 1 [file nutrients-16-03044-s001.zip]

Archive with 1 entries (1 files):
- nutrients-3150410-supplementary.pdf
